# Supplementary material for: Evidence of pathogens associated with travelers’ diarrhea in Thailand: a systematic review
Source: Trop Dis Travel Med Vaccines. 2025 Apr 28;11:8. doi: 10.1186/s40794-024-00243-y (PMC12036122; doi:10.1186/s40794-024-00243-y)
Supplement: Supplementary file 2 — Supplementary Material 2 [file 40794_2024_243_MOESM2_ESM.xlsx]

## Sheet: Sheet1
No.	Authors	study design	Study location, province	Year of publication	Year of conduction (enrollment)	Travel purpose (Tourism, Visiting friends and relatives, Volunteer, Business, Education,U.S. military, Government, NGO/aid worker others)	Number of specific participants	Nationality/country of origin	Time in Thailand or duration of stays (Mean ± SD, days/months)	Season at enrollment (Feb – May, Jun – Oct, Nov – Jan)	Mean age in any groups	age range (years)	Male percentage	Pathogen (group or species, signgle or multiples)	Number of specific pathogens	Methods	Clinical symptom	Stool grade (soft, loose, watery)	Cause/Sources
1	Ashbaugh et al., 2020	Prospective observational study	Phuket	2020	2012-2018	Tourism	16	North America (3), Europe (9), Oceania (4)	NS	June 2012 and May 2018	average age = 38 years, SD: 15	≥18 years	81% (13/16)	Single pathogen (10), Multiple pathogen (5): Campylobacter+Enteropathogenic E. coli (EPEC) (1), Campylobacter+Enterotoxigenic E. coli (ETEC) (1), Salmonella+EPEC (1), Campylobacter+EPEC+norovirus (1), Campylobacter+Salmonella+Enteroaggregative E. coli (EAEC)(1), None detected (1)	Norovirus (7), Campylobacter jejuni (5), Salmonella (3), Enteropathogenic E. coli (EPEC) (5), Enteroaggregative E. coli (EAEC) (1), Enterotoxigenic E. coli (ETEC)(1)	1) traditional plate-based culture, identification and antimicrobial susceptibility testing (AST) 2) bacterial isolate DNA–targeted PCR 3) stool RNA/DNA–targeted real-time PCR and conventional PCR.	NS	NS	NS
2	Bair et al., 2004	Prospective observational study	NS	2004	1983-2001	Tourism	2	Taiwan	NS	NS	NS	NS	50% (1/2)	Single pathogen: Capillaria species (2)	Capillaria species (2)	Stool examination/Microscopic exam. (formalin-ether concentration method), Bacterial cultures	Chronic diarrhea, abdominal pain, borborygmus, marked weight loss, protein and electrolyte loss and cachexia (2)	NS	Freshwater and brackish-water fish: eating raw or insufficiently cooked fish harboring the larvae
3	Bodhidatta et al., 2019	Case-control study	Bangkok	2019	2001–2003	Tourism	389 TD cases and 400 non-diarrhea controls	Case: Asian (51%, (45.81, 55.97), European / North American (42%, (36.70, 46.72), Oceania (7%, (5.05, 10.53), Control: Asian (51%, (46.23, 56.25), European / North American (45%, (40.30, 50.27), Oceania (4%, (1.93, 5.80)	Case: 540.43 ± 1410.75, Control: 1104.09 ± 1616.82	January 2001 and January 2003; Case: Feb – May, Jun – Oct, Nov – Jan, Control: Feb – May, Jun – Oct, Nov – Jan	Case: 37.48 ± 13.71, Control: 41.6 ± 9.52	≥20 years	Case: 62% Control: 75%	Case: single (153), multiple (74), not detected (162) Control: single (124), multiple (21), not detected (276)	Case: Bacteria 198 (51%): (Plesiomonas 55 (14%), Campylobacter 53 (14%), Vibrio 53 (14%), Salmonella 46 (12%), Aeromonas 18 (5%), Shigella 12 (3%), Arcobacter 1 (0.3%), ETEC 26/325 (8%), EPEC 16/333 (5%), EIEC 3/333 (1%), STEC 1/333 (0.3%), Virus 32 (8%): Norovirus 32/259 (12%), Parasite 13 (3%): Giardia 10/363 (3%), Cryptosporidium 3/363 (0.7%)) Control: Bacteria 118 (30%) (Plesiomonas 32 (8%), …	Formalin-ether concentration technique for parasites and ELISA, Bacterial culture, Detection of virus was performed by a real-time reverse transcriptase PCR technique	Diarrhea onset of ≤24 h prior to hospital visits (185, 48%), abdominal pain 84%, nausea 69%, fever 58%, vomiting 53%, 294 (76%) reported watery stool, and 80 (21%) and 16 (4%) reported stool with mucus or blood	Watery stool 294 (76%), stool with mucus 80 (21%), stool with blood 16 (4%)	NS
4	Chongsuvivatwong et al., 2009	Prospective observational study	Phuket, Chiang Mai	2009	2005-2006	Tourism	Phuket (56 from a separate subgroup of subjects with TD acquired in Phuket were invited to submit a stool sample for enteropathogens. ), Chiang Mai (NS)	Australia (NS), New Zealand (NS), United States (NS), Europe (NS), Eastern Asia (NS), Southeast Asia (NS), Others (NS)	NS	August 2005-October 2006	Phuket (56): 37 years (range 13–67 years)	≥16 years	NS	Single pathogen (10), Multiple pathogen (3), None detected (33)	Aeromonas spp. 8 (14%), enterotoxigenic Escherichia coli (ETEC) 13% (7), Vibrio spp. 13% (7): V. cholerae 4% (2) (non-O 1 Vibrio cholerae (1), V. cholerae O1 (1), V. parahaemolyticus 9% (5), mixed pathogens were found in 3 (5%), with no pathogen being detected in 33 (59%)	Bacterial culture, parasite by commercial enzyme immunoassay	NS	NS	Eating outside the hotel: the level of hygiene inside the restaurants of the hotels was generally better than in eating establishments outside of the hotels
5	Echeverria et al., 1981	Prospective observational study	NS (Rural)	1981	1979	Peace Corps volunteers	20	US	NS	July	NS	21-57 years	NS	Aeromonas hydrophila, Enterotoxigenic Escherichia coli, Shigella flexneri, Shigella dysenteriae, Salmonella, Campylobacter jejuni/coli Single or multiples: NS	Aeromonas hydrophila (12), Enterotoxigenic Escherichia coli (10), Shigella flexneri (4), Shigella dysenteriae (1), Salmonella (1), Campylobacter jejuni/coli (1)	Bacterial culture and enterotoxin production test, Virus: enzyme-linked immunosorbent assay, Parasites: Formalin-saline	NS	NS	NS
6	Lertsethtakarn et al., 2018	Case control study	Bangkok	2018	2012–2014	Tourism	A total of 338 participants (173 cases and 165 controls) were enrolled; 316 samples (154 cases and 162 controls)	Case: North American (Canada 5/154, 3.3%, United States 23/154, 14.9%), Australia/Oceania (Australia 25/154,16.2%, New Zealand 1/154, 0.7%), East Asia (Japan 35/154, 22.7%), Europe (Norhern 11/154, 11.7%, Southern 1/154, 0.7%, Western 53/154, 33.4%) Control: North American (Canada 5/162, 3.1%, United States 69/162, 42.6%), Australia/Oceania (Australia 19/162,111.7%, New Zealand 1/162, 0.6%), East…	less than 30 days	January 2012 to December 2014	The average age was 36.8 years for cases and 37.9 years for controls.	≥18 years	Case: 99 (64.3%), Control: 108 (66.7%)	Conventional methods: Case (154): Single pathogen (72),Multiple pathogens (57), None detected (25). Control (162): Single pathogen (35),Multiple pathogens (9), None detected (118). TaqMan® Array Card: Case (154): Single pathogen (47),Multiple pathogens (91), None detected (16). Control (162): Single pathogen (37),Multiple pathogens (33), None detected (92).	Conventional methods: Case (154): Bacteria (Aeromonas 11.7%, Arcobactera 0.7%, Campylobacter spp. 31.2%, EAEC 9.7%, EPEC 5.8%, LT-ETEC 2.6%, ST-ETEC 2.6%, LT/ST-ETEC 1.3%, Plesiomonasa 18.8%, Salmonella 19.5%, Shigella/EIEC 3.9 %, Vibrio spp. 7.1%). Protozoan parasite (Cryptosporidium 0.7%, Giardia 0.7 %). Virus (Norovirus (GI) 2.6 %, Norovirus (GII) 15.6 %, Rotavirus 2.6, Sapovirus 3.3%). Contol…	Conventional methods: TaqMan® Array Card:	All cases experienced at least 1 clinical symptom, with abdominal pain and/or fatigue reported as the primary additional complaint, and 23.4% experienced all clinical symptoms listed. Abdominal pain (133/154, 86.4%), fatigue (134/154, 87%), fever (92/154, 59.7%), nuasea (102/154, 66.2%), vomiting (78/154, 5.6%)	Loose or watery stool was the predominant characteristic among cases, and soft stool was common among controls. Case: Loose (70/154 ,45.5%), watery (74/154, 48.1%), Soft (10/154, 6.5%), Control: watery (1/162, 0.6%), Soft (158/162, 97.5%), formed (3/162, 1.9%)	NS
7	Lurchachaiwong et al., 2020	Prospective observational study	Lopburi, Phitsanulok, Chonburi (Samaesarn/Utapao), and Chanthaburi (Baan Chan Khem)	2020	2013–2017	U.S. military	A total of 48 acute diarrhea cases were enrolled from 2013 to 2017 (47 completed questionnaire)	US	NS	in February of each calendar year, 2013–2017	NS	NS	NS	Co-infections 46% (22/48), single pathogens 54% (26/48)	Campylobacter spp. 43.8% (21/48): Campylobacter jejuni 25% (12/48), Campylobacter spp. 18.8% (9/48), Diarrheagenic E. coli 42%, (20/48): EPEC 65% (13/20), ETEC 15% (3/20), EAEC 15% (3/20), EIEC 5% (1/20 ), Salmonella spp. 23% (11/48), norovirus 15% (7/48), Plesiomonas shigelloides 13% (6/48), Aeromonas species 13% (6/48), Vibrio spp. 6% (3/48), Rotavirus 4% (2/48), Helicobacter pylori 4% (2/48), …	Bacteria: culture and Multiplex polymerase chain reaction (multiplex‑PCR), Virus and Parasite: Enzyme‑linked immunosorbent assay (ELISA), All pathogens: TaqMan® array card/RT PCR	72% (34/47) abdominal pain, 64% (30/47) nausea and 34% (16/47) vomiting,15% (7/47) Bloody diarrhea. 43% (3/7) presenting with bloody diarrhea accompanied by nausea, vomiting, abdominal pain, and bowel movement pain.	38% (18/47) of the stool samples were described as “loose”, 21% (10/47) as “soft”, 23% (11/47) as “watery”, 6% (3/47) as “no record’ and the remaining as “formed”.	NS
8	Mason et al., 2017	Case–control study	Sa Kaeo in 2002; Prachuap Khirikhan in 2003; Chonburi in 2004 and Nakornratchasima in 2004	2017	2002–2004	U.S. military	155 diarrhea cases (Sa Kaeo 52; Prachuap Khirikhan 48; Chonburi 34 and Nakornratchasima 21) and 62 non-diarrhea controls (Sa Kaeo 21; Prachuap Khirikhan 26; Chonburi 7 and Nakornratchasima 8)	US	NS	NS	NS	NS	Case: 150 (97%), Control: 60 (97%)	Case (155): Sigle pathogen detected 77% (119), >1 Enteric Pathogen Detected 23% (36). Control (62): Sigle pathogen detected 92% (57), >1 Enteric Pathogen Detected 8% (5).	Case (155): Campylobacter spp. 35% (54); Campylobacter jejuni 29% (45), Campylobacter coli 6% (10), C. jejuni + C. coli (1) Diarrheagenic E. coli 19%, (29): EPEC 7% (11), ETEC 11% (17), EAEC 3% (4), Plesiomonas shigelloides 14% (21)Non-typhoidal Salmonella spp. 23% (36), Vibrio parahaemolyticus 5% (7), Aeromonas spp. 1% (2), Adenovirus 0.6% (1), No Enteric Pathogen Identified 29% (45), >1 Enteric…	Bacteria: culture, identification and antimicrobial susceptibility testing (AST), Giardia/cryptosporidium detection was performed using commercial ProspectT® Microplate assay, rotavirus, adenovirus and astrovirus by a commercial ELISA test	Campylobacter isolated (54): Abdominal cramps 76% (41), Fever 74% (40), Nausea 68% (36/53), Vomiting 35% (19), Muscle aches 57% (31), Headache 9% (5). Campylobacter not isolated (101): Abdominal cramps 72% (73), Fever 24% (24), Nausea 52% (53), Vomiting 23% (23), Muscle aches 32% (32), Headache 1% (1).	NS	NS
9	Petruccelli et al. 1992	Cross-sectional observational study	Central Thailand (Chonburi, Samaesan areas)	1992	1990	U.S. military	169	US	4 weeks	May	NS	NS	NS	Selected 137 samples: Enteric pathogens were identified in 58% (80/137) Single and multiple pathogens	Selected 137 samples: Campylobacter species 41 % (56), Salmonella species 18% (25), ETEC 6% (8), Plesiomonas species 5% (7), Shigella species 4% (5), rotavirus 1% (2), Giardia species 1% (2), Vibrio parahaemolyticus 1% (1), Aeromonas species 1% (1), Cryptosporidium species 1% (1), mixed Salmonella-Campylobacter infections 9% (13)	. Bacteria: culture and tested for toxin production using the Y 1 adrenal cell assay and the suckling mouse assay, antimicrobial susceptibility testing (AST), Parasites using methylene blue and iodine staining, and trichrome staining, Rotavirus was detected using a monoclonal EIA, Cryptosporidium oocysts were identified by acid-fast staining.	NS	NS	NS
10	Sanders et al., 2002	Cross-sectional observational study	NS	2002	1998	U.S. military	169	US	NS	April to June	28.4 years	NS	92%	Single pathogen 113 (67%), Multiple pathogen isolates 27 (16%), No pathogen isolated 29 (17%)	Case (169): Non-typhoidal Salmonella 31 (18.3%), Enterotoxigenic Escherichia coli 24 (14.2%), Campylobacter (jejuni/coli) 23 (13.6%), Shigella (0.6%), Non-O1 Vibrio cholerae (1.8%), Vibrio parahemolyticus (3.6%), Plesiomonas (5.3%), enteroinvasive E. coli (0.6%), attaching and effacing E. coli 28 (16.6%), Rotavirus 6 (4.1%), No pathogen isolated 29 (17%)	Bacteria: culture, Isolate identification and antibiotic susceptibility testing, Rotavirus by a commercially available enzyme-linked immunosorbent assay, A reverse transcription−polymerase chain reaction assay was performed to detect the presence of Norwalk virus	Diarrhea (98.8%), Fever 26%, Blood in Stool 5.9 %, Nausea 50.9%, Vomiting‡ 18.9%, Cramps 72.2%, Headache 43.2%, Myalgias 24.8 %, Joint pains 17.8%	Average of 8 loose stools during the illness.	NS
11	Serichantalergs et al., 1997	Prospective observational study	Utapao and Korat	1997	NS	U.S. military	191	US	NS	NS	NS	NS	NS	ETEC	ETEC 10% (19/191)	Culture and enterotoxin production test	NS	NS	NS
12	Serichantalergs et al., 2010	Prospective observational study	Kanjanaburi, Cholburi, Korat, Nakornsrithammarat, Phitsanulok, Bangkok, Sakaew, Pranburi	2010	1998-2003	Tourism, U.S. military	1292: Foreign travelers (417), U.S. military personnel (875)	NS	NS	NS	NS	NS	NS	Campylobacter jejuni	Campylobacter jejuni (312) isolates: travelers (46), U.S. military personnel (266)	Bacteria: culture, identification and antimicrobial susceptibility testing (AST), serotyping by an agglutination assay	NS	NS	NS
13	Taylor et al., 1985	Prospective observational study	Bangkok	1985	1983	US Peace Corps volunteers	20	US	NS	August	NS	NS	11 (55%)	Single pathogen 17 (57%), Multiple pathogens 10 (33%), no pathogen could be detected 3 (10%)	Enterotoxigenic Escherichia coli (ETEC) 11 (37%), Salmonella enteritis 10 (33%), Campylobacter jejuni 5 (17%), Plesiomonas shigelloides 4 (13%), Aeromonas hydrophila 3 (10%), Blastocystis hominis 2 (7%), Norwalk virus 2 (7%), Vibrio parahaemolyticus 1 (3%), non-O 1 Vibrio cholerae 1 (3%), Vibrio fluvialis 1 (3%), Rotavirus 1 (3%).	Bacteria: culture, Isolate identification and enterotoxin production test, Rotavirus and Norwalk virus by enzyme-linked immunosorbent assay, A reverse transcription−polymerase chain reaction assay was performed to detect the presence of Norwalk virus, Parasites: formalin-ether concentration method	NS	NS	NS
14	Tham etal., 2010	Prospective observational study	NS	2010	2007-2008.	Tourism	36	NS	NS	October 2007 to January 2008.	NS	7 months–83 years	NS	ESBL-producing Escherichia coli	ESBL-producing Escherichia coli 8 (22%)	Bacteria: culture, identification and antimicrobial susceptibility testing (AST), A multiplex, real-time TaqMan PCR method	NS	NS	NS
15	Walz et al., 2001	Prospective observational study	Korat, Sattahip	2001	1995	U.S. military volunteers U.S. Army and U.S. Marine Corps personnel	210: Korat (99), Sattahip (111)	NS	NS	May	Korat mean age, 29.9 years, Sattahip 25.6 years	NS	NS	Single pathogen (NS): Campylobacter jejuni–Campylobacter coli, Salmonella species, Plesiomonas shigelloides, Enterotoxigenic Escherichia coli, Mixed Salmonella and Campylobacter infections (13)	Stool samples from 170 military travelers: Total 170 include Campylobacter jejuni–Campylobacter coli 56† (32.9%), Salmonella species 31 (18.2%), Plesiomonas shigelloides 19 (11.1%), Enterotoxigenic Escherichia coli 18 (10.6%), Shigella species 12 (7.1%), Enteropathogenic E. coli 9 (5.3%), Norwalk virus 12 (7.1%), Rotavirus 9 (5.3%), Non-O1 Vibrio cholerae 8 (4.7%). Korat (95): Campylobacter jejun…	Bacteria: culture, identification and enterotoxin production test, Rotavirus by a commercially available enzyme-linked immunosorbent assay, A reverse transcription−polymerase chain reaction assay was performed to detect the presence of Norwalk virus	Cramps 162 (77%), Nausea 120 (57%), Fever 98 (47%), Myalgia 75 (36%), Headache 63 (30%), Vomiting 48 (23%), Arthralgia 47 (23%)	NS	NS

## Sheet: Sheet2
Number of specific pathogens (samples)	Number of specific pathogens (samples)
Norovirus (99) Rotavirus (24) Norwalk virus (14) Adenovirus (1) Sapovirus (6) Campylobacter spp. (166) Campylobacter jejuni (379) Campylobacter jejuni/coli (80) Campylobacter coli (10) Salmonella spp. (130) Salmonella enteritis (10) Non-typhoidal Salmonella (67) Enteropathogenic E. coli (EPEC) (100) Enteroaggregative E. coli (EAEC) (50) Enterotoxigenic E. coli (ETEC) (172) ESBL-producing E. coli …	Vibrio cholerae (2) Non-O 1 Vibrio cholerae (13) Vbrio cholerae O1 (1) Vibrio fluvialis (1) Bacteroides fragilis (11) Arcobacter spp. (1) Arcobacter butzleri (1) Clostridium difficile (2) Helicobacter pylori (6) Capillaria species (2) Giardia species (13) Cryptosporidium species (6) Cyclospora (2) Blastocystis hominis (2)
