# Supplementary material for: Evidence of pathogens associated with travelers’ diarrhea in Thailand: a systematic review
Source: Trop Dis Travel Med Vaccines. 2025 Apr 28;11:8. doi: 10.1186/s40794-024-00243-y (PMC12036122; doi:10.1186/s40794-024-00243-y)
Supplement: Supplementary file 3 — Supplementary Material 3 [file 40794_2024_243_MOESM3_ESM.xls]

## Sheet: All studies
Table 3. Methodological quality of the include studies
JBI critical appraisal checklist for analytical cross sectional studies
No.	Study	1. Were the criteria for inclusion in the sample clearly defined?	2. Were the study subjects and the setting described in detail?	3. Was the exposure measured in a valid and reliable way?	4. Were objective, standard criteria used for measurement of the condition?	5. Were confounding factors identified?	6. Were strategies to deal with confounding factors stated?	7. Were the outcomes measured in a valid and reliable way?	8. Was appropriate statistical analysis used?	Overall appraisal:
1	Petruccelli et al. 1992	Yes	Yes	Yes	Yes	No	No	Yes	Yes	Included
2	Sanders et al., 2002	Yes	Yes	Yes	Yes	Yes	No	Yes	Yes	Included
	JBI critical appraisal checklist for case control studies
	Study	1. Were the groups comparable other than the presence of disease in cases or the absence of disease in controls?	2. Were cases and controls matched appropriately?	3. Were the same criteria used for identification of cases and controls?	4. Was exposure measured in a standard, valid and reliable way?	5. Was exposure measured in the same way for cases and controls?	6. Were confounding factors identified?	7. Were strategies to deal with confounding factors stated?	8. Were outcomes assessed in a standard, valid and reliable way for cases and controls?	9. Was the exposure period of interest long enough to be meaningful?	10. Was appropriate statistical analysis used?	Overall appraisal:
1	Bodhidatta et al., 2019	Yes	Yes	Yes	Yes	Yes	Yes	Yes	Yes	Yes	Yes	Included
2	Lertsethtakarn et al., 2018	Yes	Yes	Yes	Yes	Yes	Yes	Yes	Yes	Yes	Yes	Included
3	Mason et al., 2017	Yes	Yes	Yes	Yes	Yes	Yes	Yes	Yes	Yes	Yes	Included
JBI critical appraisal checklist for cohort study/Prospective observational study
No.	Study	1. Were the two groups similar and recruited from the same population?	2. Were the exposures measured similarly to assign people to both exposed and unexposed groups?	3. Was the exposure measured in a valid and reliable way?	4. Were confounding factors identified?	5. Were strategies to deal with confounding factors stated?	6. Were the groups/participants free of the outcome at the start of the study (or at the moment of exposure)?	7. Were the outcomes measured in a valid and reliable way?	8. Was the follow up time reported and sufficient to be long enough for outcomes to occur?	9. Was follow up complete, and if not, were the reasons to loss to follow up described and explored?	10. Were strategies to address incomplete follow up utilized?	11. Was appropriate statistical analysis used?	Overall appraisal:
1	Ashbaugh et al., 2020	No	No	Yes	Yes	No	Yes	Yes	Yes	Yes	Yes	Yes	Included
2	Bair et al., 2004	No	No	Yes	Yes	No	Yes	Yes	Yes	Yes	Yes	No	Included
3	Chongsuvivatwong et al., 2009	No	No	Yes	Yes	No	Yes	Yes	Yes	Yes	Yes	Yes	Included
4	Echeverria et al., 1981	Yes	Yes	Yes	Yes	Yes	No	Yes	Yes	Yes	No	No	Included
5	Lurchachaiwong et al., 2020	No	No	Yes	Yes	Yes	Yes	Yes	Yes	Yes	No	Yes	Included
6	Serichantalergs et al., 1997	No	No	Yes	No	No	Yes	Yes	Yes	Yes	Yes	No	Included
7	Serichantalergs et al., 2010	No	No	Yes	Yes	Yes	Yes	Yes	Yes	Yes	Yes	Yes	Included
8	Taylor et al., 1985	No	No	Yes	Yes	No	Yes	Yes	Yes	Yes	Yes	No	Included
9	Tham etal., 2010	Yes	Yes	Yes	Yes	No	Yes	Yes	Yes	Yes	No	Yes	Included
10	Walz et al., 2001	Yes	Yes	Yes	Yes	No	Yes	Yes	Yes	Yes	Yes	Yes	Included
